# Supplementary material for: Choline supplementation prevents diet induced gut mucosa lipid accumulation in post-smolt Atlantic salmon (Salmo salar L.)
Source: BMC Vet Res. 2020 Jan 31;16:32. doi: 10.1186/s12917-020-2252-7 (PMC6995171; doi:10.1186/s12917-020-2252-7)
Supplement: Supplementary file 1 — Additional file 1. Primer pair sequences, efficiency, amplicon size and annealing temperature for the genes used for real-time PCR. [file 12917_2020_2252_MOESM1_ESM.xlsx]

## Sheet: Ark1
Additional file 1. Primer pair sequences, efficiency, amplicon size and annealing temperature for the genes used for real-time PCR
		5'–3' primer sequence
Name	Gene symbols	Forward	Reverse	Amplicon size (bp)	Anealing temperature (°C)	Primer efficiency	GeneBank accession no.	Reference
3-hydroxy-3-methylglutaryl-CoA reductase	hmgcr	ccttcagccatgaactggat	tcctgtccacaggcaatgta	224	60	1.88	NM_001173919	3
Acyl-coA cholesterol acyltransferase	acat	tgctggagtttgacctgttg	gctgcgatggtagagagtcc	139	60	1.98	GE793368	7
Adipophilin/perilipin 2	plin2	cccaggtctactccagcttc	cagcgactccttcatcttgc	104	60	1.95	XM_014155742	This study
Apolipoprotein AI	apo-AI	ctggtcctcgcactaaccat	tggacctctgtgcagtcaac	144	60	1.96	NM_001123663	7
Apolipoprotein AIV	apo-AIV	caggaccagtctcagcaaca	gttgacttcctgtgccacct	131	60	1.9	BT048822	7
Apolipoprotein B100	apo-B100	ttgcagagacctttaagttcattca	tgtgcagtggttgccttgac	120	60	1.94	X81856	7
Apolipoprotein B48	apo-B48	ccctgagatggtgtccgtat	gcgtcgacttccatagcttc	131	63	1.8	CB504205	7
ATP-binding cassette A1	abca1	acagtggagggaacatgagg	cccctccttgacgatactga	149	60	1.95	TC187143	2
ATP-binding cassette G5	abcg5	agactgcctcgtccaacact	ccattttcgtgaacgtgtacc	157	60	1.94	CU073172	5
Beta-actin	actb*	caaagccaacagggagaagatga	accggagtccatgacgatac	133	60	1.86	AF012125	1
Choline kinase	chk	ctcaagtttgcccgtctgat	cacaggggaatgagtggagt	88	60	1.94	DY706802	7
Choline transporter-like protein 2	slc44a2	tcgtcatcattttgctgctc	aggcgatgacaatggatagg	152	60	2	NM_001140367	This study
Choline-phosphate cytidyltransferase	pcyt1a	cgggtctatgcagatggaat	gctcgtcctcgttcatcact	166	60	2.09	BT045986	7
Cluster of differentiation 36	cd36	caagtcagcgacaaaccaga	aggagacatggcgatgtagg	91	60	1.93	AY606034	7
Cytochrome P450 7A1	cyp7a1	tcctcaacaccctggagaac	cagcatggtcttagccaggt	125	63	2.03	BT059202	5
Elongation factor 1 alpha	ef1a*	gtgctgtgcttatcgttgct	ggctctgtggagtccatctt	148	60	1.91	AF321836	1
Extracellular superoxide dismutase precursor	sod3	gggaagcctcaaagtcctct	ccgtactggtggatgtggat	87	60	1.9	NM_001140762	This study
Farnesoid X receptor	fxr	ttcaacatctcaactcatca	tagcaggtcctcattgat	102	60	2.01	NM_001173830	5
Fatty acid binding protein 2a1	fabp2a1	ggtgctgaaaactaccagagcca	ggatttgaacgtagctcttcttgg	152	60	2	EU880417	4
Fatty acid binding protein 2a2	fabp2a2	cagctacgatggagtcgaagcca	ggttgtaaaatgttcagtgtcac	139	60	2	BT046863	4
Fatty acid binding protein 2B	fabp2b	tgccttcccctcattctcta	ggtgatacggtcttcatccaa	82	60	2	EU880419	4
Fatty acid transport protein	fatp	aggagagaacgtctccacca	cgcatcacagtcaaatgtcc	159	60	1.88	CA373015	7
Glyceraldehyde-3-phosphate dehydrogenase	gapdh*	aagtgaagcaggagggtgga	cagcctcaccccatttgatg	96	60	1.85	BT050045	1
Liver X receptor	lxr	gccgccgctatctgaaatctg	caatccggcaaccaatctgtagg	210	60	1.88	FJ470290	3
Microsomal triglyceride transfer protein	mtp	aacgtgacagtggacatgga	ggaccgtggtgatgaagtct	89	60	2	CA042356	7
Monoacylglycerol acyltransferase 2-A	mgat2a	acgctacaggcttcaggaaa	ggaatcagacctgccatcat	116	60	2	NM_001140718	7
Niemann-Pick C1 like 1	npc1l1	ccaaagacctgatcctggaa	cgaagcacacatccttcaga	108	60	1.9	XM_014171081	2
Peroxisome proliferator activated receptor alpha	pparα	gcttcatcaccagggagttt	tcactgtcatccagctccag	113	60	1.99	NM_0011235960	4
Peroxisome proliferator activated receptor gamma	pparγ	tgctgcaggctgagtttatg	caggggaaagtgtctgtggt	107	58	1.96	NM_0011235946	4
Phosphatidylethanolamine N-methyltransferase	pemt	gttgctgtcatcgccatcat	gaggaggatgatgagggtgc	141	60	1.96	XM_014158251	This study
Phosphomannomutase	pmm	cacacttgaggagcgaatcg	cttcccagcaaactcctcct	97	60	2	EG869621	This study
Retinoid X receptor beta	rxrb	tccgagccatcatcctcttc	cgatgcgtacactttctccc	89	60	1.93	XM_014177312	This study
Ribosomal protein S20	rps20*	agccgcaacgtcaagtct	gtcttggtgggcatacgg	98	60	1.97	NM_001140843	1
RNA polymerase II	rnapolII*	ccaatacatgaccaaatatgaaagg	atgatgatggggatcttcctgc	157	60	1.8	BG936649	1
sterol element regulatory binding protein 1	srebp1	gccatgcgcaggttgtttcttca	tctggccaggacgcatctcacact	151	63	1.91	HM561860	3
Sterol element regulatory binding protein 2	srebp2	tcgcggcctcctgatgatt	agggctaggtgactgttctgg	147	60	1.91	HM561861	3
Taurine transporter	slc6a6	ggaggtggaaggacagatca	acatgccacctttcgttacc	143	60	1.97	NM_00112363	6
* reference genes
References:
1. Kortner TM, Valen EC, Kortner H, et al.(2011) Candidate reference genes for quantitative real-time PCR (qPCR) assays during development of a diet-related enteropathy in Atlantic salmon (Salmo salar L.) and the potential pitfalls of uncritical use of normalization software tools. Aquaculture 318, 355–363.
2. Kortner TM et al. (2014) Dietary cholesterol supplementation to a plant-based diet decreases the complete pathway of cholesterol synthesis and induces bile acid production in Atlantic salmon (Salmo salar L.) Br J Nutr 111:2089-2103.
3. Minghetti M, Leaver MJ & Tocher DR (2011) Transcriptional control mechanisms of genes of lipid and fatty acid metabolism in the Atlantic salmon (Salmo salar L.) established cell line, SHK-1. Biochim Biophys Acta 1811, 194–202.
4. Venold FF, Penn MH, Thorsen J, et al. (2013) Intestinal fatty acid binding protein (fabp2) in Atlantic salmon (Salmo salar): Localization and alteration of expression during development of diet induced enteritis. Comp Biochem Physiol A 164, 229–240.
5. Kortner TM, Gu JN, Krogdahl Å, et al. (2013) Transcriptional regulation of cholesterol and bile acid metabolism after dietary soyabean meal treatment in Atlantic salmon (Salmo salar L.). Br J Nutr 109:593-604.
6. Sahlmann, C, Sutherland, BJG, Kortner, TM et al. (2013) Early response of gene expression in the distal intestine of Atlantic salmon (Salmo salar L.) during the development of soybean meal induced enteritis. Fish Shellfish Immun., 34, 599-609.
7. Gu M, Kortner TM, Penn M et al. (2014) Effects of dietary plant meal and soya-saponin supplementation on intestinal and hepatic lipid droplet accumulation and lipoprotein and sterol metabolism in Atlantic salmon (Salmo salar L.) Br J Nutr 111:432-444.
