# Supplementary material for: Choline supplementation prevents diet induced gut mucosa lipid accumulation in post-smolt Atlantic salmon (Salmo salar L.)
Source: BMC Vet Res. 2020 Jan 31;16:32. doi: 10.1186/s12917-020-2252-7 (PMC6995171; doi:10.1186/s12917-020-2252-7)
Supplement: Supplementary file 2 — Additional file 2. Differentially expressed genes between hepatic transcriptomes of fish fed the low fishmeal diet (LF) and fish fed the choline supplemented diet (LFC). [file 12917_2020_2252_MOESM2_ESM.xlsx]

## Sheet: Sheet1
Additional file 2. Differentially expressed genes - hepatic microarray analysis*.
* Values are mean log2 fold change in the choline diet fed group in comparison with those in the control diet fed group. All values are statistically significant (log2 fold change > 0.6, p<0.05).
Annotation	Name	Symbol	Accession	Log2 fold change
Cell Apoptosis	Cell death activator CIDE-3	si:dkey-91f15.6	209735205	1.26842
Cell Apoptosis	Diablo homolog, mitochondrial precursor	null	EG834362	1.7803
Cell chromosome	High mobility group protein B2	hmgb2b	EG791242	-0.600189
Cell chromosome	Aof2 protein	kdm1a	DW555600	-0.681129
Cell chromosome	Ataxin-7-like protein 3	null	EG939842	0.655938
Cell cycle	Arrestin domain-containing protein 3	arrdc3	223647903	-0.635696
Cell cycle	Borealin	cdca8	209730641	-1.02859
Cell cycle	BTG1 B-cell translocation protein 1	btg2	209155397	1.76563
Cell cycle	Condensin complex subunit 3	ncapg	223647855	-0.893017
Cell cycle	G2/mitotic-specific cyclin-B1 1	ccnb1	209730441	-1.01832
Cell cycle	G2/mitotic-specific cyclin-B1 2	ccnb1	DY705809	-1.06245
Cell cycle	Kif19 protein	kif2c	117570521	-0.728584
Cell cycle	Mitotic spindle assembly checkpoint protein MAD2A	mad2l1	209731291	-0.834749
Cell cycle	Spindle and kinetochore-associated protein 1	ska1	221221565	-0.907969
Cell cycle	Tob1	tob1a	S48395448	0.781478
Cell cytoskeleton	Annexin A2-A	anxa2b	EG779910	-0.7488
Cell cytoskeleton	Coronin-1A 1	coro1a	EG826668	-0.622707
Cell cytoskeleton	Coronin-1A 2	coro1a	223647639	-0.653714
Cell cytoskeleton	Gamma-tubulin complex component 2	tubgcp2	223647345	-1.2591
Cell cytoskeleton	Neurobeachin	nbeaa	EG929343	-0.643327
Cell cytoskeleton	Stathmin	STMN1	EL698664	-0.666419
Cell cytoskeleton	Cytoskeleton associated protein 5	null	DY708637	0.624524
Cell cytoskeleton	Fascin	FSCN1	EG908778	-0.806616
Cell cytoskeleton	MAP/microtubule affinity-regulating kinase 3	stk11	DY707002	0.627285
Cell cytoskeleton	Thymosin beta-a	Tbeta-a	EG830297	-0.759962
Cell cytoskeleton	Tubulin alpha chain	null	EG942939	-0.778527
Cell cytoskeleton	Tubulin gamma complex associated protein 5	tubgcp5	CA376671	-0.886605
Cell DNA replication	Replication protein A 14 kDa subunit	rpa3	221221983	-0.640765
Cell DNA replication	Topbp1 protein	topbp1	DY731077	-0.970505
Cell endocytosis	SH3 domain-binding protein 4	sh3bp4	209734047	-0.644507
Cell Folding, protein modification	60 kDa heat shock protein, mitochondrial precursor	hspd1	223649223	0.674472
Cell Folding, protein modification	Heat shock cognate 70 kDa protein	hspa8l	GE820683	0.75408
Cell GTP signaling	Guanine nucleotide-binding protein GI/GS/GT subunit beta-1	GNB5	DW553168	-0.626332
Cell GTP signaling	Ras GTPase-activating protein nGAP	rasal3	223647955	-0.748205
Cell GTP signaling	Regulator of G-protein signaling 1	rgs13	209736989	1.22851
Cell GTP signaling	Rho guanine nucleotide exchange factor (GEF) 17 (ARHGEF17)	SPAG9	CB513950	-0.9124
Cell lysosome	Loss of heterozygosity 12 chromosomal region 1 protein homolog	loh12cr1	DW568051	-0.959668
Cell Redox	Extracellular superoxide dismutase precursor	sod3	209731697	-1.62393
Cell Reticulum	Down syndrome critical region protein 3 homolog	null	209730727	0.82191
Cell Reticulum	Tubulin folding cofactor B	CLIP3	DW557213	-0.608341
Cell Reticulum	BTB/POZ domain-containing protein KCTD17	null	221222221	-0.99341
Cell Retinoid signaling	RXR	rxrba	TC112002	-1.38204
Cell Signaling	Beta-arrestin 1	saga	CB515601	-0.607251
Cell Signaling	GTP-binding protein Rheb precursor	rhebl1	209154911	0.888609
Cell Signaling	Tyrosine-protein phosphatase non-receptor type 12	ptpn22	223648531	-0.774066
Cell signaling	Serine/threonine-protein kinase Pim-1	si:dkeyp-94h10.2	CU066010	1.47636
Cell Stress	Immediate early response 2-2	null	209154611	0.949685
Cell Transcription	HMG box-containing protein	hbp1	DW553087	-0.876559
Cell Transcription	CBP/p300-interacting transactivator	cited2	EG826133	-0.807734
Cell Transcription	CREB binding protein b	ep300b	BX880703	0.614251
Cell Transcription	Transcription factor CP2-like protein 1	tfcp2l1	223648821	0.70239
Cell Transport	Lens intrinsic membrane protein 2.1-1	slco2b1	CB511959	-0.877903
Cell Transport	Sodium-coupled neutral amino acid transporter 2	slc38a2	223647351	0.70915
Cell Transport	Sodium-potassium-chloride cotransporter 1	slc12a8	CU069413	1.00451
Cell Transport	Tctex1 domain-containing protein 2	tctex1d2	221221601	0.677967
Cell Ubiquitin	Ubiquitin-conjugating enzyme E2 J1	ube2j1	209154125	-0.61715
Cell Ubiquitin	Zinc finger C3HC4 type (RING finger) B-box zinc finger and SPRY domains	null	EG887056	0.610419
Cell Ubiquitin	RING finger protein 185	RNF185	DW591732	1.05832
Cell Ubiquitin	Ubiquitin protein ligase E3A	UBE3A	EG927505	0.685131
Immune Antigen presentation	MHC class Ia heavy chain precursor	mhc1uea	AF115521	-1.05963
Immune Cell marker	Leukocyte surface antigen CD53	null	EG879799	-0.663818
Immune Chemokine receptor	Cxcr4A	ccr7	CB512482	1.2093
Immune Complement	Complement component 1 Q subcomponent-binding protein, mitochondrial precursor	si:ch1073-329n19.2	209733833	0.654217
Immune Complement	Complement factor B/C2-B	LOC563828	DV106057	0.661441
Immune Complement	C-type MBL-2 protein 1	si:dkeyp-75b4.10	115290381	5.48285
Immune Complement	C-type MBL-2 protein 2	si:dkeyp-75b4.10	117532750	5.44653
Immune Cytokine receptor	putative interferon-alpha/beta receptor alpha chain	null	EG826641	-0.821084
Immune Lectin	Nattectin precursor	si:dkeyp-75b4.10	209737227	6.40785
Immune Lymphocyte	Lymphatic vessel endothelial hyaluronic acid receptor 1 precursor	null	117567685	-0.675366
Immune Receptor	Mannose receptor	mrc1a	223579791	0.65288
Immune Regulator	Suppressor of cytokine signaling 1	socs1	DW563373	-1.01613
Immune T cells	T-cell activation GTPase activating protein	ARHGAP20	308042748	-0.739344
Immune TNF	TNFR1-associated DEATH domain protein	ripk1l	112255369	-0.648674
Metabolism Amino acid	Arginyl-tRNA synthetase, cytoplasmic	rars	DW571925	0.679273
Metabolism Amino acid	Tyrosine aminotransferase	tat	TC90958	0.6521
Metabolism Amino acid	Serine hydrolase-like protein	serhl	BX861452	0.789184
Metabolism Channel	Sodium-dependent neutral amino acid transporter B0	null	DY710363	-0.754487
Metabolism iron heme	Cytosolic Fe-S cluster assembly factor nubp2	nubp2	DY723637	0.639596
Metabolism Lipid	Acyl-CoA synthetase long-chain family member 1	acsbg2	CO471720	-0.658518
Metabolism Lipid	Adipophilin	ADFP	BT072598	0.744829
Metabolism Lipid	Epoxide hydrolase 2 cytoplasmic	pla2g7	EG830046	-0.829025
Metabolism Lipid	ETS translocation variant 4	null	DW556802	-0.944731
Metabolism Lipid	Lysophosphatidylcholine acyltransferase 2	lpcat2	223648579	-0.691881
Metabolism Lipid	Phytanoyl-CoA dioxygenase, peroxisomal precursor	phyh	117451846	0.623851
Metabolism Mitochondria	Coiled-coil-helix-coiled-coil-helix domain-containing protein 6	chchd6	209738183	0.819681
Metabolism Mitochondria	Oligoribonuclease, mitochondrial precursor 1	REXO2	FC072820	1.10601
Metabolism Mitochondria	Oligoribonuclease, mitochondrial precursor 2	smfn	209731071	0.741295
Metabolism Mitochondria	Methylcrotonoyl-CoA carboxylase beta chain, mitochondrial precursor	pccb	DW567934	-0.741568
Metabolism Mitochondria	NADH dehydrogenase subunit 5	mt-nd5	117850213	-0.733125
Metabolism Mitochondria	Oxa1l protein	oxa1l	EG833524	0.640174
Metabolism Nucleotide	Adenylate kinase isoenzyme 2, mitochondrial	ak2	221222209	0.807545
Metabolism Nucleotide	RNA pseudouridylate synthase domain-containing protein 1	null	DW547516	0.753828
Metabolism nucleotide	7,8-dihydro-8-oxoguanine triphosphatase	nudt1	209732503	0.745804
Metabolism Nucleotide	Ectonucleotide pyrophosphatase/phosphodiesterase family member 2 precursor	CU104700.1	S48402747	-0.67472
Metabolism Nucleotide	Pseudouridylate synthase 7 homolog	pus7	209154171	-0.607084
Metabolism Nucleotide	Uridine/cytidine kinase-like 1	si:ch211-243j20.2	223648689	0.61141
Metabolism Protease inhibitor	Transmembrane protease, serine 2 precursor	tmprss2	209154951	-0.782449
Metabolism Protease inhibitor	Kunitz-type protease inhibitor 2 precursor	spint2	209154387	-0.699479
Metabolism Protein biosynthesis	tRNA selenocysteine-associated protein 1	TRNAU1AP	209155567	0.685649
Metabolism Protein biosynthesis	eIF4G-related protein NAT1A	eif4g2a	DY697733	-0.770636
Metabolism RNA	RNA binding motif single stranded interacting protein	rbms3	117862431	-0.837174
Metabolism RNA	RNA methyltransferase-like protein 1A	rnmtl1a	EG818566	0.654343
Metabolism RNA	tRNA-dihydrouridine synthase	dus4l	377794862	0.752571
Metabolism Sugar	6-phosphofructo-2-kinase/fructose-2,6-biphosphatase 4	pfkfb1	EG768396	1.15901
Metabolism Sugar	Glucose-6-phosphatase catalytic subunit	g6pca.2	DY735393	1.39851
Metabolism Sugar	phosphomannomutase 2	PMM1	EG869621	-1.40227
Metabolism Sugar	Beta-hexosaminidase alpha chain precursor	HEXA	BT045897	0.901809
Metabolism Sugar	UDP glucuronosyltransferase 2 family polypeptide a1 isoform 3	ugt2a1	117862599	0.741843
Metabolism Transport	Major facilitator superfamily domain-containing protein 7	si:ch211-119b12.6	117570743	0.933682
Metabolism Transport	P3 protein	slc10a3	209155557	0.7594
Tissue Adhesion	Ependymin precursor	null	S35706227	-0.68252
Tissue Adhesion	Epithelial cadherin precursor	CDH2	DY727909	-0.6125
Tissue Adhesion	Integrin beta	AL954698.1	EG845352	-0.764813
Tissue Adhesion	Claudin-12	cldn12	209154465	-0.689439
Tissue Adhesion	MAGI-1	dgcr14	EG834129	-0.980484
Tissue Differentiation	Interferon-related developmental regulator 1	ifrd1	GE775301	0.626124
Tissue Differentiation	CCAAT/enhancer binding protein alpha	cebpa	209153609	0.876944
Tissue Differentiation	CCAAT/enhancer-binding protein delta-2	CEBPD	BT049870	1.11708
Tissue Differentiation	Dysferlin	myof	117522366	-0.957889
Tissue Differentiation	E74-like factor 2 (Ets domain transcription factor)	elf3	EG898594	-0.910546
Tissue Differentiation	Notch3	notch3	CA053607	-0.964037
Tissue Differentiation	Transcription factor SOX-4	sox4a	223648217	0.888038
Tissue Differentiation	Tumor-associated calcium signal transducer 2 precursor	CH73-105B23.2	209737347	-0.719067
Tissue Differentiation	Transmembrane protein 107	TM107	EG850549	-1.12127
Tissue ECM	Fibulin-1	fbln1	BT072210	-1.18985
Tissue ECM	Laminin EGF-like (Domains III and V) family	megf6a	CA377195	-0.730306
Tissue ECM	Translocation-associated membrane protein 2	tram2	DV107325	0.853874
Tissue Endocrine	growth hormone receptor isoform 1 precursor	GHR1	AY462105	-1.08263
Tissue Endothelium	Vascular endothelial zinc finger 1	null	EG832024	0.914347
Tissue Epithelium	Small proline-rich protein 2H	null	221219743	-0.717541
Tissue Glycan	Lactosylceramide 1 3-N-acetyl-beta-D-glucosaminyltransferase A	b3gnt5a	EG648470	0.677116
Tissue Growth factor	Beta-type platelet-derived growth factor receptor precursor	pdgfra-2	CA371754	-1.38239
Tissue Growth factor	BMP and activin membrane-bound inhibitor	BAMBI	CN181198	0.687901
Tissue Growth factor	Butyrate response factor 1	null	209155825	1.02891
Tissue Growth factor	Cysteine rich angiogenic inducer	CYR61	209154045	1.4272
Tissue Growth factor	Growth factor receptor-bound protein 10-1	grb10a	CU073786	0.661984
Tissue Growth factor	Growth factor receptor-bound protein 10-2	CABZ01083696.1	GE624809	-0.786305
Tissue Myogenesis	Sarcolemma associated protein	slmapa	DY724283	0.869756
Tissue Myogenesis	Myocyte-specific enhancer factor 2A	mef2aa	DW581859	-0.657451
Tissue Neural	C-family odorant receptor OLFCD2	treh	213078605	-0.727518
Tissue Neural	Neuronal pentraxin-1 precursor	nptx1l	DW568284	0.700593
Tissue Secretory	Beta-2-glycoprotein 1	APOH	CK887345	-1.05338
Unknown Uncertain	SEC14-like 1 (S. cerevisiae)	null	DW536049	-1.10544
Unknown Uncertain	SWI/SNF related	smarcad1	DW556531	0.641352
Unknown Uncertain	Transmembrane protein 141	tmem141	EG758251	0.661927
Unknown Uncertain	Unknown	null	117442186	0.826978
Unknown Uncertain	Unknown	null	117491626	1.82332
Unknown Uncertain	Ankyrin repeat domain 1	ANKRD23	CT572455	0.763999
Unknown Uncertain	Ankyrin repeat domain-containing protein 9	ankrd9	209732611	0.716098
Unknown Uncertain	Unknown	null	117429043	-0.995812
Unknown Uncertain	Dermacan	AL954137.2	223579637	-0.698117
Unknown Uncertain	PIT54	DMBT1	DW580550	0.606899
Unknown Uncertain	Sperm-associated antigen 7 homolog	null	DY736661	-0.754501
Unknown Uncertain	TA-WDRP-like	wdr36	S48426362	0.94535
Unknown Uncertain	Testis-expressed sequence 10 protein homolog	tex10	DW539777	0.769466
Unknown Uncertain	Tetraspanin-14	tspan14	TC154605	0.858719
Unknown Uncertain	Tetratricopeptide repeat protein 15	trappc12	BU694125	-0.761055
